# Supplementary material for: Optimized Extraction of Polyphenols from Kiwifruit Peels and Their Biological Activities
Source: BioTech (Basel). 2024 Dec 2;13(4):54. doi: 10.3390/biotech13040054 (PMC11674650; doi:10.3390/biotech13040054)
Supplement: Supplementary file 1 [file biotech-13-00054-s001.zip]

Archive with 1 entries (1 files):
- biotech-3268382-supplementary.pdf
